# Supplementary material for: Molecular surveillance and phylogenetic traits of Babesia bigemina and Babesia bovis in cattle (Bos taurus) and water buffaloes (Bubalus bubalis) from Colombia
Source: Parasit Vectors. 2018 Sep 12;11:510. doi: 10.1186/s13071-018-3091-2 (PMC6136160; doi:10.1186/s13071-018-3091-2)
Supplement: Supplementary file 2 — Nucleotide sequences derived from a hypothetical protein of Babesia bigemina. (FAS 1 kb) [file 13071_2018_3091_MOESM2_ESM.fas]

affiliation "Grupo de Biologia y Control de Enfermedades Infecciosas,
 Laboratorio 620, Sede de Investigacion Universitaria (SIU), Instituto de
 Biologia" ,
            div "Universidad de Antioquia" ,
            city "Medellin" ,
            sub "Antioquia" ,
            country "Colombia" ,
            street "Calle 70 No. 52-21" ,
            email "jeiczon05@gmail.com" ,
            fax "+57-4-2196520" ,
            phone "+57-4-2196520 ,
            Origin cattle form Arauca, Colombia ,
            source DNA extrated of blood peripherical ,
taxname "Babesia bigemina; Eukaryota; Alveolata; Apicomplexa; Aconoidasida; Piroplasmida; Babesiidae; Babesia.",
title "Babesia bigemina hypothetical protein, partial CDS" ,
label "Sequencing Technology" ,
data  "Sanger dideoxy sequencing" ,
country "Colombia"
host "cattle"
gene "hypothetical protein"
length 128,
seq-data
> GTGCTTGGTGCGGTGAAGGATGATGATGCGGTTAAAACGTACGATAAAAACATTATTTCA
GGTAATTTAGATAGTGTTCTCAAAAAATTACAATCTTCAATTGGCACCGGGGCGTGCTGG
GCTTGCGA
